# Supplementary material for: Assess the feasibility of flipped classroom pedagogy in undergraduate nursing education in Sri Lanka: A mixed-methods study
Source: PLoS One. 2021 Nov 5;16(11):e0259003. doi: 10.1371/journal.pone.0259003 (PMC8570468; doi:10.1371/journal.pone.0259003)
Supplement: S2 File — (XLSX) [file pone.0259003.s002.xlsx]

## Sheet: Sheet1
S.No	Academic_Year	Age	University	Gender	Q1	Q2	Q3	Q6	Q8	Q9	Q11	Q12	Q14	Q15	Q17	Q19	Q20	Q21	Q23	Q24	Q25	Q29	Q34	Q35	Tech_Read	Envir_Read	Person_Read	Peadgogi_Read
1	1	22	1	2	5	4	3	5	5	4	2	5	4	3	3	4	1	1	1	1	1	4	4	4	4	1	3.8	4
2	1	22	1	2	4	4	5	4	5	4	4	4	4	3	3	3	2	3	2	1	2	3	3	4	4	2	3.8	3.33333
3	1	25	1	1	5	5	5	5	5	5	5	5	5	5	5	2	2	1	1	1	1	5	4	5	5	1.2	4.4	4.66667
4	1	22	1	1	3	3	5	5	5	5	5	5	5	5	5	5	2	2	1	1	1	3	5	5	5	1.4	4.2	4.33333
5	1	21	1	1	5	2	5	2	4	3	1	5	5	4	5	5	3	4	2	1	4	5	5	4	3.42857	2.8	4.4	4.66667
6	1	23	1	1	5	4	5	1	4	5	4	2	4	4	4	4	1	1	1	1	1	3	4	4	3.42857	1	4.4	3.66667
7	1	24	1	1	5	4	4	4	5	5	5	5	5	5	4	2	2	3	1	1	2	5	5	5	4.85714	1.8	3.8	5
8	1	24	1	1	4	4	4	5	5	5	5	5	5	5	5	4	2	2	4	1	2	5	4	5	5	2.2	4.2	4.66667
9	1	23	1	2	5	4	4	4	5	4	3	4	4	5	5	4	1	1	1	1	1	4	4	3	4.14286	1	4.4	3.66667
10	1	23	1	2	5	5	5	4	5	5	5	5	5	5	5	4	1	1	1	1	1	4	4	4	4.85714	1	4.8	4
11	1	22	1	2	4	3	4	5	5	5	4	4	3	5	4	4	2	3	2	2	4	4	3	3	4.42857	2.6	3.8	3.33333
12	1	23	1	2	4	5	4	4	4	4	4	2	2	4	4	4	1	4	1	1	2	4	4	4	3.42857	1.8	4.2	4
13	1	22	1	2	5	4	4	5	5	4	5	5	4	4	3	4	2	2	1	1	1	4	3	3	4.57143	1.4	4	3.33333
14	1	24	1	1	4	4	4	5	4	5	5	5	5	5	5	4	3	3	2	2	2	4	4	4	4.85714	2.4	4.2	4
15	1	21	1	2	5	5	4	3	3	5	5	5	3	5	5	5	5	2	5	1	3	5	5	5	4.14286	3.2	4.8	5
16	1	23	1	1	5	5	4	5	5	5	4	5	4	2	5	4	1	1	1	1	1	5	5	5	4.28571	1	4.6	5
17	1	22	1	2	5	4	5	5	4	5	5	5	4	5	5	4	2	2	1	1	2	5	4	5	4.71429	1.6	4.6	4.66667
18	1	22	1	2	5	5	5	4	5	4	3	3	3	4	3	4	2	2	2	2	2	4	3	4	3.71429	2	4.4	3.66667
19	1	21	1	2	4	4	5	4	5	2	2	4	2	1	2	3	1	1	1	1	1	4	4	3	2.85714	1	3.6	3.66667
20	1	22	1	2	4	4	4	5	4	4	4	4	4	5	5	4	2	2	1	1	3	5	4	4	4.28571	1.8	4.2	4.33333
21	1	23	1	2	5	4	4	4	4	4	4	4	4	5	5	4	1	4	1	1	1	4	3	4	4.14286	1.6	4.4	3.66667
22	1	24	1	2	5	4	4	5	5	5	4	5	4	4	4	3	1	1	1	1	1	1	2	2	4.57143	1	4	1.66667
23	1	22	1	2	5	5	5	5	5	5	4	5	5	5	5	5	1	1	1	1	1	5	5	5	4.85714	1	5	5
24	1	24	1	2	5	5	5	5	5	5	4	5	5	5	5	4	2	2	2	2	2	5	4	4	4.85714	2	4.8	4.33333
25	1	22	1	2	5	5	4	5	5	5	5	5	5	5	5	5	1	1	1	1	3	4	4	5	5	1.4	4.8	4.33333
26	1	23	1	2	5	5	5	5	5	4	5	4	5	4	4	4	1	1	4	1	3	4	4	5	4.57143	2	4.6	4.33333
27	1	23	1	2	5	4	5	5	5	4	4	5	5	4	4	4	2	3	1	1	2	4	4	5	4.57143	1.8	4.4	4.33333
28	1	24	1	2	5	5	5	3	4	4	4	4	4	5	5	2	1	1	1	1	3	4	4	5	4	1.4	4.4	4.33333
29	1	23	1	2	4	4	5	5	4	4	4	5	5	4	5	5	2	2	2	1	2	4	5	4	4.42857	1.8	4.6	4.33333
30	1	22	1	2	5	5	5	5	5	5	5	5	5	5	5	5	1	1	1	1	1	5	5	5	5	1	5	5
31	1	21	1	2	5	5	5	5	5	3	4	4	3	4	3	4	1	3	4	1	3	3	4	4	4	2.4	4.4	3.66667
32	1	23	1	2	5	5	5	5	5	5	4	5	3	3	5	4	2	2	2	1	1	4	4	4	4.28571	1.6	4.8	4
33	1	23	1	2	5	5	5	4	5	4	4	5	5	4	4	5	4	4	1	1	4	4	4	4	4.42857	2.8	4.8	4
34	1	21	1	2	5	5	5	5	5	5	5	5	5	5	5	3	2	2	2	2	2	5	4	5	5	2	4.6	4.66667
35	1	22	1	2	4	3	4	5	5	5	5	5	5	5	5	3	1	3	2	1	1	4	4	4	5	1.6	3.8	4
36	1	21	1	3	1	2	3	1	2	1	3	4	4	3	1	3	1	1	2	1	2	4	1	4	2.57143	1.4	2	3
37	1	21	1	1	5	5	5	5	5	5	5	5	5	4	4	4	1	1	4	1	1	4	4	4	4.85714	1.6	4.6	4
38	1	22	1	2	4	2	3	5	5	5	5	4	5	3	2	3	1	1	1	1	4	3	3	3	4.57143	1.6	2.8	3
39	1	21	1	2	5	5	5	4	5	4	1	1	4	5	5	2	1	1	1	1	2	5	4	5	3.42857	1.2	4.4	4.66667
40	1	23	1	2	5	4	4	4	4	5	5	4	5	3	5	3	1	1	1	1	1	2	4	3	4.28571	1	4.2	3
41	1	24	1	2	4	4	3	5	5	5	5	5	4	3	5	3	1	5	1	1	1	5	5	5	4.57143	1.8	3.8	5
42	1	24	1	1	5	5	4	5	5	5	5	5	5	3	5	4	1	1	1	1	1	4	4	4	4.71429	1	4.6	4
43	1	22	1	2	5	5	5	5	5	5	4	4	4	5	5	4	1	1	1	1	4	3	5	4	4.57143	1.6	4.8	4
44	1	24	1	1	5	5	5	5	5	5	5	5	5	5	5	5	1	1	3	1	4	3	4	4	5	2	5	3.66667
45	1	22	1	1	5	5	4	5	2	2	1	5	1	1	1	5	1	1	1	1	1	5	5	3	2.42857	1	4	4.33333
46	1	23	1	2	5	5	5	1	3	4	4	5	5	4	3	4	1	1	1	1	2	4	4	4	3.71429	1.2	4.4	4
47	1	21	1	2	5	5	5	4	5	3	5	5	5	5	5	2	1	1	5	1	2	5	5	2	4.57143	2	4.4	4
48	1	23	1	2	5	5	5	4	5	5	4	3	5	4	5	5	1	2	4	1	3	4	5	5	4.28571	2.2	5	4.66667
49	1	22	1	2	4	3	4	5	5	5	5	4	4	3	4	4	1	3	3	2	4	4	4	4	4.42857	2.6	3.8	4
50	1	22	1	2	4	4	4	5	5	5	5	5	4	4	4	3	2	2	4	1	2	3	2	4	4.71429	2.2	3.8	3
51	1	22	1	1	5	4	4	5	5	5	5	5	5	5	3	4	1	4	1	1	2	4	4	5	5	1.8	4	4.33333
52	1	22	1	2	5	5	5	3	5	5	5	5	4	5	5	3	1	1	1	1	1	4	4	5	4.57143	1	4.6	4.33333
53	1	21	1	2	4	4	4	5	5	4	4	5	4	5	4	4	2	2	4	1	2	3	2	4	4.57143	2.2	4	3
54	1	24	1	1	5	5	5	5	5	5	4	5	2	4	2	4	1	1	1	1	1	5	5	5	4.28571	1	4.2	5
55	1	23	1	1	4	4	4	4	5	5	4	5	4	5	4	4	1	2	4	1	1	4	4	5	4.57143	1.8	4	4.33333
56	1	23	1	1	5	5	5	5	4	4	4	5	5	5	4	3	1	1	1	1	4	5	5	5	4.57143	1.6	4.4	5
57	1	21	1	2	5	5	5	5	5	5	5	4	5	5	4	3	1	1	1	1	1	2	2	5	4.85714	1	4.4	3
58	1	22	1	1	5	5	5	4	4	5	1	5	3	5	5	5	1	1	1	1	5	5	5	4	3.85714	1.8	5	4.66667
59	1	22	1	2	5	5	5	5	5	5	5	5	5	5	5	3	4	3	3	1	4	5	3	5	5	3	4.6	4.33333
60	1	21	1	1	3	4	5	5	5	5	4	4	4	4	5	4	4	2	3	1	2	5	5	4	4.42857	2.4	4.2	4.66667
61	1	21	1	2	3	4	5	5	5	5	5	4	4	4	4	5	1	1	1	1	1	5	5	5	4.57143	1	4.2	5
62	1	23	1	2	5	4	5	5	5	5	4	4	5	5	5	4	5	5	5	3	4	5	5	5	4.71429	4.4	4.6	5
63	1	23	1	1	4	4	2	4	5	5	3	3	4	3	3	3	4	4	3	4	3	3	3	4	3.85714	3.6	3.2	3.33333
64	1	23	1	2	5	4	5	4	5	5	5	5	2	5	2	4	1	1	1	1	1	5	5	5	4.42857	1	4	5
65	1	23	1	2	5	4	5	4	5	5	5	5	5	5	5	4	1	2	2	1	1	4	4	5	4.85714	1.4	4.6	4.33333
66	1	22	1	2	5	5	5	5	5	5	5	4	5	5	5	5	5	5	5	5	5	5	5	5	4.85714	5	5	5
67	1	23	1	2	5	5	5	4	5	5	4	5	5	4	4	3	1	4	1	1	1	2	4	4	4.57143	1.6	4.4	3.33333
68	1	22	1	2	4	5	5	5	3	3	3	4	4	5	5	5	1	1	1	1	1	5	4	4	3.85714	1	4.8	4.33333
69	1	23	1	2	5	4	5	4	4	1	1	5	1	1	2	3	1	1	1	1	1	3	3	3	2.42857	1	3.8	3
70	1	23	1	1	5	5	5	5	5	5	5	5	4	5	5	4	1	1	1	1	1	5	5	4	4.85714	1	4.8	4.66667
71	1	23	1	1	5	5	5	5	5	4	4	5	5	4	4	4	5	2	5	2	4	4	4	4	4.57143	3.6	4.6	4
72	1	22	1	2	5	5	5	5	4	5	5	5	4	5	4	4	2	4	1	1	4	5	5	4	4.71429	2.4	4.6	4.66667
73	1	24	1	2	5	5	5	3	1	1	5	3	3	2	4	3	1	1	2	1	1	3	3	3	2.57143	1.2	4.4	3
74	1	23	1	1	5	4	4	4	4	4	4	2	2	3	4	4	3	2	4	1	2	3	5	5	3.28571	2.4	4.2	4.33333
75	1	22	1	2	4	5	5	4	5	5	3	4	5	5	3	4	1	1	1	1	1	5	4	4	4.42857	1	4.2	4.33333
76	1	22	1	2	5	4	5	3	4	5	2	4	4	4	4	5	1	1	1	1	1	4	3	3	3.71429	1	4.6	3.33333
77	1	23	1	1	5	5	5	4	4	4	5	5	4	5	4	4	2	1	2	1	1	3	3	4	4.42857	1.4	4.6	3.33333
78	1	22	1	2	5	5	5	5	5	5	5	5	4	4	4	3	3	3	1	1	1	3	4	4	4.71429	1.8	4.4	3.66667
79	2	24	1	1	5	4	5	5	5	4	4	5	5	4	4	4	1	1	1	1	1	3	1	1	4.57143	1	4.4	1.66667
80	2	24	1	2	4	4	5	5	5	5	5	4	4	5	2	5	1	1	1	1	1	4	3	2	4.71429	1	4	3
81	2	24	1	2	5	5	5	5	5	4	5	5	5	4	5	5	2	2	5	1	1	5	5	5	4.71429	2.2	5	5
82	2	23	1	2	4	4	5	4	5	5	5	4	5	5	5	4	1	1	4	1	3	5	5	5	4.71429	2	4.4	5
83	2	23	1	1	5	5	5	4	5	5	4	4	5	4	4	4	1	1	4	1	1	5	5	5	4.42857	1.6	4.6	5
84	2	23	1	2	4	4	4	5	5	5	4	4	2	4	4	4	2	2	2	2	1	4	4	5	4.14286	1.8	4	4.33333
85	2	24	1	2	5	5	5	5	5	5	5	5	5	4	5	4	1	1	2	1	1	5	5	5	4.85714	1.2	4.8	5
86	2	24	1	2	5	5	5	5	5	5	5	5	3	5	5	5	1	1	1	1	1	5	5	5	4.71429	1	5	5
87	2	23	1	2	5	4	5	2	5	5	5	5	5	5	3	2	1	1	1	1	1	3	3	1	4.57143	1	3.8	2.33333
88	2	23	1	2	5	4	4	4	4	4	2	4	4	2	5	5	1	1	2	1	1	3	5	4	3.42857	1.2	4.6	4
89	2	23	1	2	5	4	5	3	5	4	4	3	4	3	5	4	1	1	2	1	1	4	4	5	3.71429	1.2	4.6	4.33333
90	2	23	1	2	5	5	5	5	5	4	4	5	5	4	4	5	1	1	1	1	1	4	4	5	4.57143	1	4.8	4.33333
91	2	24	1	2	5	5	5	5	4	5	4	5	5	5	5	5	2	1	2	1	1	5	5	5	4.71429	1.4	5	5
92	2	23	1	2	3	4	5	5	5	5	5	5	5	5	5	5	1	1	1	1	1	3	5	5	5	1	4.4	4.33333
93	2	22	1	2	5	5	5	5	5	5	5	5	5	5	5	5	3	3	5	5	3	5	5	5	5	3.8	5	5
94	2	24	1	2	5	5	5	5	5	5	4	4	4	3	4	5	1	1	2	1	1	5	5	5	4.28571	1.2	4.8	5
95	2	24	1	1	5	4	4	5	4	4	4	4	5	4	4	5	1	2	1	1	1	4	3	4	4.28571	1.2	4.4	3.66667
96	2	24	1	2	5	5	5	5	4	4	4	4	4	5	2	5	1	1	1	1	1	5	5	5	4.28571	1	4.4	5
97	2	23	1	2	4	4	4	5	5	2	2	5	5	5	4	4	1	1	4	1	1	5	4	4	4.14286	1.6	4	4.33333
98	2	24	1	2	5	5	5	5	5	5	1	4	4	5	5	4	1	1	1	1	1	5	5	5	4.14286	1	4.8	5
99	2	24	1	2	5	4	4	3	4	4	3	3	5	4	5	4	1	2	1	1	1	3	4	5	3.71429	1.2	4.4	4
100	2	23	1	2	5	5	5	5	5	5	5	5	5	5	5	3	1	1	1	1	1	5	5	5	5	1	4.6	5
101	2	22	1	2	5	5	5	5	5	5	5	4	5	5	5	4	1	3	3	1	1	5	5	5	4.85714	1.8	4.8	5
102	2	24	1	1	5	5	5	4	4	4	3	4	5	5	5	3	1	1	1	1	1	5	4	4	4.14286	1	4.6	4.33333
103	2	25	1	2	4	4	4	5	5	4	4	4	3	4	4	3	1	1	1	1	1	4	4	3	4.14286	1	3.8	3.66667
104	2	24	1	2	5	4	4	3	4	4	3	4	2	4	4	5	1	1	1	1	2	4	4	4	3.42857	1.2	4.4	4
105	2	23	1	2	4	4	4	2	5	5	5	5	4	5	5	4	1	1	5	1	1	3	4	4	4.42857	1.8	4.2	3.66667
106	2	22	1	2	5	5	5	4	3	5	1	4	4	5	5	3	1	1	1	1	1	5	5	5	3.71429	1	4.6	5
107	2	23	1	1	5	5	5	4	5	5	4	5	5	5	5	5	1	1	1	1	3	5	4	5	4.71429	1.4	5	4.66667
108	2	23	1	1	5	4	4	4	4	4	4	2	4	4	4	4	2	2	4	2	2	3	4	4	3.71429	2.4	4.2	3.66667
109	2	23	1	2	5	5	5	5	5	5	5	5	5	5	5	5	1	1	1	1	1	5	5	5	5	1	5	5
110	2	22	1	2	4	4	4	5	4	4	4	4	4	4	4	4	1	1	1	1	1	4	5	5	4.14286	1	4	4.66667
111	2	24	1	2	5	5	5	5	5	5	5	3	5	5	5	5	1	1	1	1	1	5	5	5	4.71429	1	5	5
112	2	24	1	2	5	5	5	5	5	3	5	4	3	2	4	4	2	2	1	1	1	4	5	3	3.85714	1.4	4.6	4
113	2	23	1	2	5	4	5	4	4	5	4	5	4	4	3	4	1	1	1	1	1	4	3	3	4.28571	1	4.2	3.33333
114	2	22	1	2	4	4	5	4	4	2	2	4	2	3	3	4	1	1	1	1	1	3	3	4	3	1	4	3.33333
115	2	24	1	2	5	5	5	4	1	4	1	1	4	4	4	4	1	1	4	4	5	5	2	4	2.71429	3	4.6	3.66667
116	2	23	1	2	5	5	5	5	5	5	5	5	5	5	5	5	1	2	5	1	2	4	5	5	5	2.2	5	4.66667
117	2	23	1	2	5	5	4	5	5	5	4	4	4	4	3	4	5	2	5	1	5	3	3	5	4.42857	3.6	4.2	3.66667
118	2	24	1	2	4	4	4	4	4	5	5	5	5	5	4	3	4	4	3	1	3	4	5	5	4.71429	3	3.8	4.66667
119	2	23	1	2	5	5	5	5	5	5	5	4	5	4	4	5	2	2	1	1	1	4	4	4	4.71429	1.4	4.8	4
120	2	24	1	2	5	4	5	4	2	4	4	4	3	3	3	3	2	2	4	2	2	5	4	4	3.42857	2.4	4	4.33333
121	2	24	1	2	4	4	4	2	2	2	2	2	5	5	5	5	2	2	2	1	1	4	5	5	2.85714	1.6	4.4	4.66667
122	2	23	1	2	5	5	5	5	5	5	5	5	5	5	5	5	1	1	1	1	1	5	1	5	5	1	5	3.66667
123	2	23	1	2	5	5	5	5	5	5	5	5	5	4	4	4	1	1	1	1	1	5	5	4	4.85714	1	4.6	4.66667
124	2	23	1	1	5	4	5	5	5	5	5	5	5	4	5	4	1	1	2	1	1	4	4	4	4.85714	1.2	4.6	4
125	2	24	1	1	5	5	5	5	5	5	5	5	5	5	5	5	1	1	1	1	1	5	5	5	5	1	5	5
126	2	23	1	2	5	5	5	5	4	4	3	2	4	4	4	5	1	1	1	1	1	5	5	4	3.71429	1	4.8	4.66667
127	2	23	1	1	4	4	4	4	5	5	5	4	4	4	3	4	2	2	2	3	4	3	4	4	4.42857	2.6	3.8	3.66667
128	2	24	1	1	4	4	4	4	4	4	4	4	4	4	4	4	1	1	1	1	1	5	4	4	4	1	4	4.33333
129	2	24	1	1	5	4	5	4	2	2	2	4	2	2	2	2	2	2	2	1	1	5	5	4	2.57143	1.6	3.6	4.66667
130	2	23	1	1	5	4	5	3	4	3	3	4	5	4	3	5	1	1	1	1	1	4	5	5	3.71429	1	4.4	4.66667
131	2	23	1	2	5	5	5	5	5	5	5	5	5	5	5	5	1	1	1	1	1	5	1	4	5	1	5	3.33333
132	2	24	1	1	5	5	5	4	4	5	5	5	5	5	5	4	2	2	2	1	3	5	3	4	4.71429	2	4.8	4
133	2	24	1	1	5	4	5	4	5	5	5	5	5	5	4	5	1	1	1	1	1	5	4	5	4.85714	1	4.6	4.66667
134	2	24	1	2	4	4	4	4	4	4	4	4	4	4	4	4	1	1	1	1	1	4	4	4	4	1	4	4
135	2	23	1	2	5	5	5	5	5	5	5	5	3	1	1	3	1	5	5	1	1	5	3	5	4.14286	2.6	3.8	4.33333
136	2	23	1	1	4	5	4	5	5	5	5	5	5	5	5	4	4	1	5	1	1	5	1	1	5	2.4	4.4	2.33333
137	2	24	1	1	4	4	4	5	5	4	3	2	2	3	4	4	3	4	4	4	4	4	4	4	3.42857	3.8	4	4
138	2	24	1	1	4	5	5	4	4	2	2	3	3	3	3	3	1	1	1	1	1	3	3	3	3	1	4	3
139	2	23	1	2	5	5	5	5	5	5	5	5	5	3	5	2	1	1	1	1	1	4	5	5	4.71429	1	4.4	4.66667
140	2	23	1	2	4	4	4	3	3	4	3	4	4	1	4	4	1	1	1	1	1	4	3	3	3.14286	1	4	3.33333
141	2	23	1	2	5	5	4	5	5	5	5	5	3	2	3	4	1	1	2	1	1	5	5	5	4.28571	1.2	4.2	5
142	4	25	3	2	5	5	5	4	5	5	5	5	5	5	5	4	2	2	5	5	2	5	5	5	4.85714	3.2	4.8	5
143	4	26	3	2	4	4	5	5	4	5	4	4	5	5	3	5	2	4	4	4	3	5	4	4	4.57143	3.4	4.2	4.33333
144	4	26	3	2	5	5	5	5	4	5	4	5	3	4	5	4	3	2	4	4	2	4	5	5	4.28571	3	4.8	4.66667
145	4	25	3	2	5	5	5	5	5	5	5	5	5	5	5	5	4	5	5	5	3	4	5	4	5	4.4	5	4.33333
146	4	25	3	2	4	4	4	4	4	5	5	5	4	4	3	3	4	4	4	4	4	4	4	4	4.42857	4	3.6	4
147	4	25	3	2	4	3	4	4	4	4	4	4	4	4	4	4	3	4	4	4	4	4	4	4	4	3.8	3.8	4
148	4	26	3	2	4	4	4	2	4	5	4	5	4	4	1	4	4	4	2	2	2	5	4	4	4	2.8	3.4	4.33333
149	4	27	3	1	2	2	4	2	5	5	5	5	5	3	3	4	3	5	3	5	4	4	3	3	4.28571	4	3	3.33333
150	4	26	3	1	3	3	4	4	4	4	4	2	3	3	2	3	3	5	4	4	3	4	4	4	3.42857	3.8	3	4
151	4	25	3	2	5	5	5	4	5	5	5	5	5	5	5	4	4	4	4	5	5	5	4	5	4.85714	4.4	4.8	4.66667
152	4	27	3	1	3	4	2	3	5	4	4	4	3	4	1	2	3	5	4	4	3	2	2	2	3.85714	3.8	2.4	2
153	4	26	3	2	5	5	5	5	5	5	5	5	5	5	4	5	2	3	4	4	2	5	4	4	5	3	4.8	4.33333
154	4	27	3	1	4	3	5	5	5	5	5	5	4	4	3	3	2	2	2	4	3	3	2	3	4.71429	2.6	3.6	2.66667
155	4	24	3	1	5	4	4	5	5	5	4	5	5	4	5	4	4	5	5	5	4	3	4	3	4.71429	4.6	4.4	3.33333
156	4	26	3	1	3	2	4	4	2	4	4	4	4	4	3	3	2	4	3	4	2	5	5	3	3.71429	3	3	4.33333
157	4	26	3	2	4	4	5	5	5	5	5	5	3	4	4	2	4	4	4	5	4	5	2	4	4.57143	4.2	3.8	3.66667
158	4	25	3	2	4	4	4	5	4	5	5	5	5	5	4	3	3	5	4	5	4	4	4	4	4.85714	4.2	3.8	4
159	4	25	3	2	4	4	5	3	4	4	4	4	4	5	4	4	2	4	4	5	3	5	4	4	4	3.6	4.2	4.33333
160	2	24	3	2	4	4	4	4	4	4	4	4	3	3	3	4	4	4	4	4	4	4	4	3	3.71429	4	3.8	3.66667
161	2	24	3	2	5	5	5	5	5	5	5	5	5	5	4	5	5	5	5	5	5	4	5	5	5	5	4.8	4.66667
162	2	24	3	2	5	5	4	4	4	5	4	5	5	5	5	4	4	4	4	5	4	4	4	4	4.57143	4.2	4.6	4
163	2	24	3	2	5	5	5	4	4	5	4	4	4	3	4	4	4	4	4	4	4	5	4	4	4	4	4.6	4.33333
164	2	24	3	1	5	5	5	4	4	5	5	4	3	4	5	5	4	4	5	5	3	3	5	4	4.14286	4.2	5	4
165	2	23	3	2	5	5	5	5	5	4	4	4	4	4	5	5	4	5	5	5	4	5	5	5	4.28571	4.6	5	5
166	2	25	3	2	5	5	5	4	5	5	5	4	4	4	4	4	4	5	5	5	4	5	4	4	4.42857	4.6	4.6	4.33333
167	2	22	3	2	5	5	5	4	5	5	4	4	4	4	3	4	4	5	5	5	4	4	4	4	4.28571	4.6	4.4	4
168	2	23	3	2	4	4	4	5	5	5	4	5	5	5	5	5	4	5	4	4	4	5	5	5	4.85714	4.2	4.4	5
169	2	24	3	2	5	5	5	5	5	5	5	5	5	5	4	5	4	5	5	4	5	4	5	5	5	4.6	4.8	4.66667
170	2	24	3	2	5	4	5	4	4	5	4	5	5	4	4	4	4	5	4	4	4	5	3	4	4.42857	4.2	4.4	4
171	2	24	3	2	4	5	5	5	5	5	5	5	5	5	4	5	4	5	4	5	5	5	4	5	5	4.6	4.6	4.66667
172	2	23	3	2	5	5	5	5	5	5	5	5	5	5	5	4	5	5	5	5	5	5	5	5	5	5	4.8	5
173	2	23	3	2	4	4	4	5	5	5	5	5	5	4	5	4	5	5	5	5	5	4	5	5	4.85714	5	4.2	4.66667
174	2	25	3	2	5	4	5	5	5	5	5	5	5	5	5	5	5	5	4	5	5	5	5	3	5	4.8	4.8	4.33333
175	2	23	3	2	4	4	5	5	5	5	5	5	5	5	5	5	4	5	4	5	4	5	5	4	5	4.4	4.6	4.66667
176	2	24	3	1	5	5	5	4	4	4	4	4	4	4	5	5	4	4	4	4	4	5	5	5	4	4	5	5
177	2	23	3	2	5	5	5	4	5	5	5	5	5	5	5	5	4	4	5	5	5	5	4	4	4.85714	4.6	5	4.33333
178	2	23	3	2	5	5	5	5	5	5	5	5	5	5	5	4	4	5	4	4	5	5	5	5	5	4.4	4.8	5
179	2	24	3	1	5	4	4	5	5	5	5	5	5	5	5	5	4	4	3	5	5	4	5	4	5	4.2	4.6	4.33333
180	2	24	3	2	5	5	5	5	5	5	5	5	4	4	4	4	5	4	5	5	5	5	4	4	4.71429	4.8	4.6	4.33333
181	2	22	3	2	5	5	5	4	4	5	5	5	4	5	5	5	5	5	4	5	5	5	5	4	4.57143	4.8	5	4.66667
182	2	24	3	2	5	5	5	5	5	5	5	5	5	5	4	5	5	3	3	4	4	5	4	5	5	3.8	4.8	4.66667
183	2	25	3	1	3	4	5	4	5	5	5	5	5	5	5	5	4	4	4	5	4	5	5	5	4.85714	4.2	4.4	5
184	2	22	3	1	5	5	5	5	5	5	5	5	5	4	4	5	4	5	5	5	4	5	5	5	4.85714	4.6	4.8	5
185	2	23	3	1	5	5	5	5	5	5	5	5	5	5	5	3	3	4	4	4	4	5	2	1	5	3.8	4.6	2.66667
186	2	24	3	1	4	4	4	5	4	5	5	5	5	4	4	4	4	5	4	5	4	4	4	4	4.71429	4.4	4	4
187	2	24	3	1	5	5	5	4	5	5	5	5	5	5	5	4	4	4	4	5	4	4	5	5	4.85714	4.2	4.8	4.66667
188	2	23	3	2	5	4	5	5	5	5	5	4	5	5	4	4	4	4	5	5	4	4	4	4	4.85714	4.4	4.4	4
189	2	23	3	2	4	4	4	4	5	5	5	4	4	5	4	4	5	5	4	5	5	4	4	4	4.57143	4.8	4	4
190	2	22	3	2	5	5	5	5	5	5	5	5	5	5	4	2	4	5	3	4	4	4	4	4	5	4	4.2	4
191	2	23	3	2	4	4	4	5	4	5	5	4	4	4	4	2	5	5	5	5	5	5	4	3	4.42857	5	3.6	4
192	2	24	3	2	3	3	4	4	4	5	5	5	5	5	4	2	4	5	4	5	4	3	3	3	4.71429	4.4	3.2	3
193	2	24	3	2	3	4	4	5	5	5	4	5	5	5	1	5	3	4	2	4	5	5	5	5	4.85714	3.6	3.4	5
194	1	23	3	2	4	5	4	4	5	5	5	4	4	3	4	4	3	4	4	4	4	4	4	4	4.28571	3.8	4.2	4
195	1	22	3	2	5	5	5	4	5	5	4	4	4	5	5	4	1	5	5	5	4	4	4	4	4.42857	4	4.8	4
196	1	22	3	2	5	5	5	5	5	5	5	5	5	4	5	5	1	2	5	4	3	5	5	5	4.85714	3	5	5
197	1	23	3	2	5	4	4	4	4	5	5	5	4	4	4	4	4	4	4	5	4	4	4	4	4.42857	4.2	4.2	4
198	1	23	3	2	4	4	3	4	4	4	4	4	5	5	4	4	4	5	4	4	4	4	5	5	4.28571	4.2	3.8	4.66667
199	1	22	3	2	4	3	4	5	5	5	5	5	5	5	5	3	4	5	5	5	5	5	5	5	5	4.8	3.8	5
200	1	22	3	2	4	4	4	3	3	3	4	2	4	4	4	4	5	5	4	4	4	5	4	4	3.28571	4.4	4	4.33333
201	1	23	3	2	4	4	4	4	4	4	4	4	3	4	4	4	4	4	4	4	4	4	4	4	3.85714	4	4	4
202	1	21	3	2	4	4	4	4	4	4	4	3	4	3	5	3	3	4	4	2	4	4	4	4	3.71429	3.4	4	4
203	1	24	3	2	4	4	4	4	5	4	4	4	3	4	3	4	4	4	2	3	4	5	4	4	4	3.4	3.8	4.33333
204	1	22	3	2	4	3	4	4	5	4	5	4	4	5	5	4	4	4	4	5	4	4	4	4	4.42857	4.2	4	4
205	1	22	3	1	4	3	4	4	5	4	5	4	5	4	4	5	4	5	4	5	3	4	4	4	4.42857	4.2	4	4
206	1	22	3	2	4	4	4	4	4	4	4	3	4	4	4	4	4	4	3	4	4	4	3	4	3.85714	3.8	4	3.66667
207	1	22	3	1	5	5	5	5	4	5	5	5	5	4	4	4	3	4	5	4	4	4	5	4	4.71429	4	4.6	4.33333
208	1	22	3	1	5	4	5	5	5	5	5	5	5	5	4	5	2	3	5	4	4	4	2	4	5	3.6	4.6	3.33333
209	1	22	3	1	4	4	5	4	4	4	4	4	4	4	4	4	4	4	4	4	4	5	5	4	4	4	4.2	4.66667
210	1	23	3	1	4	4	5	5	5	5	5	5	5	5	5	4	2	5	4	2	2	5	5	4	5	3	4.4	4.66667
211	1	23	3	2	5	5	5	4	4	5	4	4	3	3	4	3	2	2	2	2	3	4	4	4	3.85714	2.2	4.4	4
212	1	23	3	2	4	4	5	5	4	5	5	5	4	4	4	4	4	4	4	4	4	4	4	4	4.57143	4	4.2	4
213	1	22	3	2	4	4	4	4	5	5	5	5	5	5	5	4	4	4	4	4	4	4	4	4	4.85714	4	4.2	4
214	1	22	3	1	5	4	5	3	5	5	4	5	5	5	4	3	4	4	4	5	5	4	4	5	4.57143	4.4	4.2	4.33333
215	1	23	3	2	5	4	4	5	5	5	5	5	5	4	4	4	4	5	4	4	5	5	5	4	4.85714	4.4	4.2	4.66667
216	1	23	3	1	5	4	4	5	3	5	5	4	5	5	5	5	5	5	5	5	4	5	5	4	4.57143	4.8	4.6	4.66667
217	1	23	3	2	5	4	4	4	5	5	5	5	4	4	4	4	4	5	5	5	5	4	5	4	4.57143	4.8	4.2	4.33333
218	1	22	3	2	4	4	4	4	4	5	4	4	3	4	4	4	4	5	4	3	5	4	4	4	4	4.2	4	4
219	1	22	3	2	5	4	5	5	5	5	5	5	5	3	5	4	4	5	5	5	5	4	5	5	4.71429	4.8	4.6	4.66667
220	1	23	3	2	5	5	5	4	5	5	5	5	4	4	4	4	5	5	4	5	4	5	4	4	4.57143	4.6	4.6	4.33333
221	1	22	3	2	4	4	4	4	4	4	4	4	4	4	4	4	4	4	3	4	4	4	4	4	4	3.8	4	4
222	1	21	3	2	3	4	4	3	4	3	3	3	3	4	4	3	3	4	4	4	4	4	4	3	3.28571	3.8	3.6	3.66667
223	1	21	3	2	3	4	3	4	5	4	4	4	4	4	5	4	4	4	4	4	4	4	4	4	4.14286	4	3.8	4
224	1	23	3	2	5	5	5	4	4	5	4	4	2	5	4	3	4	4	3	5	5	4	5	4	4	4.2	4.4	4.33333
225	1	23	3	2	5	4	4	3	5	4	3	4	4	5	5	3	4	4	4	4	4	4	4	4	4	4	4.2	4
226	1	23	3	2	5	4	4	4	5	4	4	4	4	3	4	5	4	4	3	4	4	4	4	4	4	3.8	4.4	4
227	1	22	3	2	4	4	4	5	5	5	5	5	5	5	5	4	3	4	4	5	5	5	4	5	5	4.2	4.2	4.66667
228	1	22	3	1	4	4	4	5	5	5	5	5	5	4	4	4	4	4	4	4	3	5	4	4	4.85714	3.8	4	4.33333
229	1	22	3	1	4	4	4	5	5	5	5	5	5	4	4	4	4	4	4	4	4	4	4	4	4.85714	4	4	4
230	1	21	3	2	5	5	5	4	5	5	4	4	3	4	4	4	4	4	4	4	4	4	4	4	4.14286	4	4.6	4
231	1	23	3	2	4	4	5	5	5	5	5	5	5	5	4	4	4	4	4	4	4	5	5	4	5	4	4.2	4.66667
232	2	23	3	2	4	4	4	5	5	4	5	5	5	5	4	4	5	5	5	5	5	5	5	4	4.85714	5	4	4.66667
233	4	25	2	2	4	4	4	3	4	4	3	2	3	4	4	5	2	2	1	1	1	4	4	4	3.28571	1.4	4.2	4
234	4	25	2	1	5	5	5	5	5	5	5	5	5	5	5	4	2	3	5	1	2	3	5	5	5	2.6	4.8	4.33333
235	4	26	2	2	5	5	5	5	5	5	5	5	5	5	5	4	1	1	1	1	1	5	3	3	5	1	4.8	3.66667
236	4	25	2	1	5	4	5	5	5	5	4	5	5	4	5	4	2	1	4	3	1	5	5	5	4.71429	2.2	4.6	5
237	4	26	2	1	5	4	4	4	4	4	4	3	4	4	4	3	3	2	2	3	2	5	4	3	3.85714	2.4	4	4
238	4	26	2	2	4	4	4	3	3	4	4	4	2	3	2	4	3	3	4	4	3	4	3	4	3.28571	3.4	3.6	3.66667
239	4	27	2	1	5	5	5	4	4	4	3	3	3	4	5	4	1	2	2	1	2	5	5	5	3.57143	1.6	4.8	5
240	4	26	2	1	3	3	4	5	4	5	5	5	3	5	4	4	1	1	2	1	2	4	5	5	4.57143	1.4	3.6	4.66667
241	4	25	2	2	4	4	5	4	4	4	4	3	4	3	3	4	3	3	4	2	3	4	4	3	3.71429	3	4	3.66667
242	4	26	2	2	5	4	5	4	4	5	5	4	4	5	4	4	3	3	3	2	2	5	4	3	4.42857	2.6	4.4	4
243	4	26	2	2	4	4	4	4	4	4	3	4	3	4	4	3	3	4	4	3	3	4	4	3	3.71429	3.4	3.8	3.66667
244	4	25	2	1	4	4	5	5	5	5	4	5	5	4	4	3	4	3	4	3	2	4	4	4	4.71429	3.2	4	4
245	4	25	2	2	5	5	5	5	4	5	5	5	5	5	5	3	4	4	5	1	3	5	4	5	4.85714	3.4	4.6	4.66667
246	4	25	2	2	5	5	5	4	4	4	4	4	4	4	4	5	2	2	4	1	1	3	4	3	4	2	4.8	3.33333
247	4	25	2	2	5	4	5	5	4	5	5	5	4	5	4	5	3	3	3	3	2	3	4	4	4.71429	2.8	4.6	3.66667
248	4	25	2	1	5	5	5	5	5	5	5	5	5	5	5	5	2	2	4	1	4	5	4	4	5	2.6	5	4.33333
249	4	26	2	2	3	5	4	4	4	5	5	5	4	3	4	5	4	4	5	4	4	5	4	4	4.28571	4.2	4.2	4.33333
250	4	25	2	1	4	4	4	4	4	4	4	4	4	5	4	4	3	2	4	1	3	5	4	4	4.14286	2.6	4	4.33333
251	3	24	2	2	5	5	5	5	5	5	5	5	5	5	5	5	2	1	1	1	2	5	5	5	5	1.4	5	5
252	3	24	2	2	5	5	5	5	5	5	5	5	5	5	5	4	2	2	2	1	2	4	3	4	5	1.8	4.8	3.66667
253	3	23	2	1	3	3	2	3	5	5	3	5	3	4	3	3	1	1	1	2	4	3	3	3	4	1.8	2.8	3
254	3	24	2	2	5	4	4	5	5	5	5	5	5	5	5	4	3	4	4	2	3	5	5	5	5	3.2	4.4	5
255	3	24	2	2	4	4	4	2	4	4	4	3	4	4	4	4	3	3	2	1	3	4	5	4	3.57143	2.4	4	4.33333
256	3	24	2	2	4	4	4	4	5	4	4	4	4	5	4	3	2	2	2	1	1	4	3	4	4.28571	1.6	3.8	3.66667
257	3	24	2	2	5	4	4	5	4	5	5	4	5	3	2	3	4	4	3	1	1	1	3	2	4.42857	2.6	3.6	2
258	3	24	2	2	5	4	4	4	5	5	5	5	5	3	5	2	2	1	1	1	2	2	4	5	4.57143	1.4	4	3.66667
259	3	24	2	2	4	4	4	5	4	5	5	5	5	5	4	4	4	1	1	1	2	5	5	4	4.85714	1.8	4	4.66667
260	3	25	2	1	5	5	5	5	5	5	5	5	5	5	5	3	4	4	2	1	4	3	4	4	5	3	4.6	3.66667
261	3	25	2	1	3	4	4	5	5	5	5	5	5	5	4	3	2	1	2	1	2	4	3	3	5	1.6	3.6	3.33333
262	3	24	2	1	5	4	5	5	5	5	5	4	4	5	5	4	3	2	1	1	1	3	4	5	4.71429	1.6	4.6	4
263	3	25	2	2	5	5	5	3	5	5	5	5	5	5	4	4	1	1	1	1	1	4	3	4	4.71429	1	4.6	3.66667
264	3	23	2	2	4	4	4	4	4	5	3	4	4	3	4	3	2	3	2	2	2	4	4	4	3.85714	2.2	3.8	4
265	3	25	2	2	5	4	4	5	5	4	4	4	3	5	4	4	2	4	4	1	4	3	3	4	4.28571	3	4.2	3.33333
266	3	24	2	2	5	4	5	5	5	5	4	5	4	3	5	3	2	2	3	1	1	5	5	4	4.42857	1.8	4.4	4.66667
267	3	24	2	2	5	5	4	4	5	5	3	4	4	4	4	5	2	4	3	1	3	4	4	5	4.14286	2.6	4.6	4.33333
268	3	25	2	2	5	5	5	5	5	5	5	5	5	5	5	5	1	1	1	1	2	4	1	5	5	1.2	5	3.33333
269	3	25	2	2	4	4	5	5	3	5	5	4	4	3	3	4	1	2	1	1	1	5	4	4	4.14286	1.2	4	4.33333
270	3	23	2	2	4	3	4	4	4	4	4	2	2	3	3	4	3	3	2	2	2	3	4	3	3.28571	2.4	3.6	3.33333
271	3	24	2	2	4	4	4	4	4	4	2	4	4	4	2	2	2	2	2	1	2	3	5	5	3.71429	1.8	3.2	4.33333
272	3	24	2	2	4	4	4	4	5	3	5	5	5	4	5	5	4	3	4	1	3	4	4	4	4.42857	3	4.4	4
273	3	24	2	2	5	4	4	5	4	4	3	3	4	3	5	4	3	3	3	1	3	4	4	4	3.71429	2.6	4.4	4
274	3	25	2	2	5	4	5	5	3	5	5	5	4	2	4	4	4	3	4	2	3	4	5	5	4.14286	3.2	4.4	4.66667
275	3	23	2	1	4	4	4	4	4	4	3	4	4	4	4	3	2	3	3	1	3	4	4	4	3.85714	2.4	3.8	4
276	3	24	2	2	4	4	5	5	5	5	5	4	5	5	4	4	2	1	2	2	2	5	4	5	4.85714	1.8	4.2	4.66667
277	3	24	2	2	5	4	4	5	4	5	4	4	3	4	5	4	4	3	3	4	3	3	4	5	4.14286	3.4	4.4	4
278	3	24	2	2	5	5	5	4	5	4	5	5	3	4	5	5	3	3	2	2	2	5	5	5	4.28571	2.4	5	5
279	4	26	2	1	5	5	4	5	5	5	5	5	5	5	3	4	3	2	2	1	1	4	4	4	5	1.8	4.2	4
280	4	25	2	1	4	4	4	5	5	5	5	5	5	5	5	4	1	1	1	1	1	4	3	3	5	1	4.2	3.33333
281	1	22	2	1	4	4	3	4	4	4	4	4	4	4	4	4	4	4	4	4	4	4	4	4	4	4	3.8	4
282	1	22	2	1	5	4	4	3	5	5	5	5	5	5	4	3	2	2	3	1	3	3	4	5	4.71429	2.2	4	4
283	1	22	2	1	5	4	4	4	5	5	5	5	5	4	5	4	2	3	4	1	1	5	5	5	4.71429	2.2	4.4	5
284	1	22	2	2	5	4	4	4	5	5	4	4	4	3	4	4	4	3	4	2	4	4	5	5	4.14286	3.4	4.2	4.66667
285	1	23	2	2	5	5	5	5	5	5	5	5	5	4	5	3	3	2	1	1	1	5	5	5	4.85714	1.6	4.6	5
286	1	24	2	2	5	5	5	5	4	5	5	4	4	5	5	4	2	2	4	4	3	4	4	3	4.57143	3	4.8	3.66667
287	1	21	2	2	3	2	3	2	1	3	4	2	2	1	2	4	4	3	1	1	2	2	3	3	2.14286	2.2	2.8	2.66667
288	1	21	2	2	5	5	5	5	5	4	3	5	5	4	4	5	4	5	4	3	3	4	5	4	4.42857	3.8	4.8	4.33333
289	1	23	2	1	4	4	5	5	4	5	5	5	5	4	2	3	1	1	3	1	1	3	3	4	4.71429	1.4	3.6	3.33333
290	1	22	2	1	5	4	5	4	4	5	3	4	3	3	4	4	4	4	4	3	4	5	4	4	3.71429	3.8	4.4	4.33333
291	1	23	2	2	4	5	5	3	5	4	4	4	5	5	3	4	3	3	4	3	4	4	3	4	4.28571	3.4	4.2	3.66667
292	1	23	2	2	4	4	5	5	5	5	5	5	5	4	4	4	2	2	3	1	3	4	5	5	4.85714	2.2	4.2	4.66667
293	1	23	2	1	5	5	5	4	5	5	5	5	5	4	2	5	4	5	4	3	3	4	4	4	4.71429	3.8	4.4	4
294	1	22	2	1	4	3	5	4	4	4	4	4	5	5	5	2	1	1	3	1	2	5	3	4	4.28571	1.6	3.8	4
295	1	22	2	2	4	3	5	3	5	5	5	5	3	4	5	5	3	3	3	1	2	5	4	4	4.28571	2.4	4.4	4.33333
296	1	22	2	1	5	5	4	4	5	5	4	3	4	4	4	5	4	4	5	1	4	5	5	5	4.14286	3.6	4.6	5
297	1	23	2	1	4	3	4	4	5	5	5	4	5	4	3	4	5	5	5	5	4	4	4	4	4.57143	4.8	3.6	4
298	1	22	2	2	4	4	5	5	4	5	5	4	5	5	3	4	3	1	5	1	1	2	3	4	4.71429	2.2	4	3
299	1	21	2	1	3	3	3	5	5	3	3	5	3	3	3	3	2	1	3	1	2	4	5	4	3.85714	1.8	3	4.33333
300	1	22	2	2	5	5	5	5	5	5	4	3	5	4	4	5	4	3	4	5	4	4	5	5	4.42857	4	4.8	4.66667
301	1	22	2	2	3	3	3	5	5	5	5	5	5	4	2	3	4	4	3	3	4	4	4	3	4.85714	3.6	2.8	3.66667
302	1	21	2	2	5	4	5	5	3	5	5	3	5	5	4	5	3	3	4	3	3	5	5	5	4.42857	3.2	4.6	5
303	1	23	2	1	5	5	3	4	4	4	4	3	4	2	3	4	4	4	3	4	3	4	4	3	3.57143	3.6	4	3.66667
304	2	23	2	2	3	3	3	3	3	3	2	2	3	2	2	3	3	3	3	3	3	3	3	3	2.57143	3	2.8	3
305	2	24	2	2	4	4	5	5	5	5	5	5	5	5	5	5	4	1	4	5	5	5	5	5	5	3.8	4.6	5
306	2	24	2	1	4	4	4	4	4	4	4	4	4	5	5	3	3	2	2	3	3	3	3	3	4.14286	2.6	4	3
307	2	23	2	2	1	2	1	1	1	1	2	2	1	3	2	1	5	3	1	5	2	1	1	1	1.57143	3.2	1.4	1
308	2	23	2	1	4	3	3	4	4	4	4	4	4	4	3	3	3	3	4	1	1	1	2	2	4	2.4	3.2	1.66667
309	2	23	2	2	4	5	4	4	4	4	5	4	4	3	3	4	2	3	4	3	4	4	3	3	4	3.2	4	3.33333
310	2	22	2	2	1	1	2	3	2	4	4	1	1	4	1	1	5	4	4	3	4	1	5	1	2.71429	4	1.2	2.33333
311	2	22	2	2	3	2	4	4	3	1	4	4	4	4	4	3	1	1	3	1	1	4	4	4	3.42857	1.4	3.2	4
312	2	23	2	2	4	4	4	5	4	5	5	5	5	5	5	5	3	5	2	1	2	2	2	3	4.85714	2.6	4.4	2.33333
313	2	23	2	2	5	5	4	4	4	4	3	4	4	4	4	4	2	2	2	1	1	4	4	4	3.85714	1.6	4.4	4
314	2	24	2	2	3	3	4	4	5	5	5	4	3	4	4	3	1	2	3	1	2	3	3	4	4.28571	1.8	3.4	3.33333
315	2	22	2	2	3	3	1	4	1	3	1	5	2	2	2	2	2	2	4	1	4	1	3	2	2.57143	2.6	2.2	2
316	2	24	2	2	5	5	5	4	5	4	5	4	5	4	4	5	3	3	1	1	1	4	4	4	4.42857	1.8	4.8	4
317	2	24	2	1	5	5	3	4	4	4	3	4	4	4	3	4	2	3	3	1	2	3	3	4	3.85714	2.2	4	3.33333
318	2	23	2	2	5	4	4	5	5	5	5	5	5	5	5	4	3	3	3	1	3	2	3	4	5	2.6	4.4	3
319	2	23	2	2	4	4	4	5	5	5	5	5	4	5	4	4	4	4	5	1	2	3	4	4	4.85714	3.2	4	3.66667
320	2	23	2	2	3	3	4	4	5	5	4	4	4	4	5	3	2	5	3	1	2	4	4	3	4.28571	2.6	3.6	3.66667
321	2	23	2	2	4	4	5	3	4	4	3	4	2	5	4	5	1	1	3	1	2	5	5	4	3.57143	1.6	4.4	4.66667
322	2	23	2	2	4	4	3	5	2	3	5	2	4	4	5	4	5	4	4	2	3	3	3	4	3.57143	3.6	4	3.33333
323	2	24	2	2	5	5	5	4	3	4	5	5	5	5	5	5	1	1	1	1	1	5	4	5	4.42857	1	5	4.66667
324	2	23	2	2	3	3	4	5	5	5	4	4	5	5	4	5	2	3	3	1	3	5	5	5	4.71429	2.4	3.8	5
325	2	23	2	1	5	5	5	5	5	5	5	5	5	5	5	5	2	2	2	1	2	3	4	5	5	1.8	5	4
326	2	24	2	2	5	4	4	3	4	4	4	4	4	4	4	4	1	1	1	1	1	5	3	4	3.85714	1	4.2	4
327	2	22	2	2	3	3	4	4	4	4	4	4	3	3	3	5	1	1	1	1	1	4	3	3	3.71429	1	3.6	3.33333
328	2	25	2	2	3	3	4	4	4	4	4	4	4	4	4	3	2	4	1	1	1	2	2	3	4	1.8	3.4	2.33333
329	2	23	2	2	5	3	5	5	5	5	4	3	3	3	3	4	1	2	2	2	2	2	4	4	4	1.8	4	3.33333
330	2	24	2	2	3	3	3	3	3	3	3	1	2	2	3	4	2	2	3	2	3	3	4	4	2.42857	2.4	3.2	3.66667
331	2	24	2	2	4	3	3	3	3	2	3	3	3	3	3	3	2	2	3	2	3	3	3	3	2.85714	2.4	3.2	3
332	3	25	3	2	4	3	3	4	4	4	4	4	4	4	4	3	4	4	3	4	4	4	4	3	4	3.8	3.4	3.66667
333	3	24	3	2	4	4	4	4	4	4	4	4	4	4	4	4	4	4	4	3	3	4	4	4	4	3.6	4	4
334	3	24	3	2	4	4	4	4	4	4	4	4	4	4	4	4	4	4	3	3	3	4	4	4	4	3.4	4	4
335	3	25	3	1	5	3	4	4	4	2	3	2	4	3	3	4	5	4	5	2	4	2	5	4	3.14286	4	3.8	3.66667
336	3	25	3	2	4	4	4	5	5	4	4	4	4	4	4	4	4	4	4	4	4	4	4	4	4.28571	4	4	4
337	3	24	3	2	4	4	4	4	4	4	3	3	4	4	3	3	2	4	4	2	4	4	4	4	3.71429	3.2	3.6	4
338	3	25	3	2	4	4	4	4	4	4	4	4	4	4	4	4	4	4	4	4	4	4	4	4	4	4	4	4
339	3	24	3	2	5	5	5	5	5	5	5	5	5	5	5	5	3	4	3	5	3	5	5	5	5	3.6	5	5
340	3	24	3	2	3	4	3	5	5	5	5	4	5	5	5	3	4	4	3	3	4	4	5	3	4.85714	3.6	3.6	4
341	3	24	3	2	5	2	2	5	5	5	5	5	5	4	1	4	1	1	5	4	1	4	5	5	4.85714	2.4	2.8	4.66667
342	3	25	3	2	5	5	5	4	4	4	5	5	5	5	3	5	5	5	5	5	5	3	4	4	4.57143	5	4.6	3.66667
343	3	23	3	2	5	5	5	5	5	5	5	5	5	5	3	5	5	5	5	5	5	3	4	4	5	5	4.6	3.66667
344	3	24	3	2	5	5	5	5	4	5	5	5	4	5	5	5	4	5	5	5	5	5	5	4	4.71429	4.8	5	4.66667
345	3	24	3	2	4	4	4	4	4	4	4	4	4	4	4	3	4	4	3	4	4	5	5	5	4	3.8	3.8	5
346	3	24	3	1	4	4	4	5	5	5	4	4	4	4	4	3	4	4	4	5	5	4	5	4	4.42857	4.4	3.8	4.33333
347	3	25	3	2	4	4	4	5	4	5	4	5	3	5	4	4	3	4	3	4	4	4	4	4	4.42857	3.6	4	4
348	3	25	3	2	4	4	4	5	5	5	4	5	3	5	4	4	3	4	3	4	4	4	4	4	4.57143	3.6	4	4
349	3	24	3	2	4	4	4	4	4	3	4	4	4	4	4	3	4	4	3	4	4	5	5	5	3.85714	3.8	3.8	5
350	3	25	3	1	4	4	4	5	5	5	5	5	5	4	3	3	5	5	5	5	5	4	5	4	4.85714	5	3.6	4.33333
351	3	24	3	1	4	4	4	4	5	5	5	5	5	5	5	5	3	2	3	5	2	4	3	5	4.85714	3	4.4	4
352	3	24	3	1	5	5	5	5	5	5	5	5	5	5	5	5	5	5	1	1	1	1	1	1	5	2.6	5	1
353	3	24	3	2	5	5	5	5	5	5	5	5	5	5	5	5	5	5	5	5	5	5	5	5	5	5	5	5
354	3	23	3	2	5	4	5	5	5	5	5	5	5	5	5	5	3	5	5	5	4	5	5	5	5	4.4	4.8	5
355	4	25	3	2	4	4	4	5	5	5	5	5	5	5	4	4	2	4	4	4	2	4	4	4	5	3.2	4	4
